# Supplementary material for: Artificial Intelligence and Machine Learning Methods to Evaluate Cardiotoxicity following the Adverse Outcome Pathway Frameworks
Source: Toxics. 2024 Jan 19;12(1):87. doi: 10.3390/toxics12010087 (PMC10820364; doi:10.3390/toxics12010087)
Supplement: Supplementary file 1 [file toxics-12-00087-s001.zip]

Archive with 1 entries (1 files):
- toxics-2775799-supplementary.pdf
